# Supplementary material for: Pan-Cancer Detection Through DNA Methylation Profiling Using Enzymatic Conversion Library Preparation with Targeted Sequencing
Source: Int J Mol Sci. 2025 Oct 19;26(20):10165. doi: 10.3390/ijms262010165 (PMC12564489; doi:10.3390/ijms262010165)
Supplement: Supplementary file 1 [file ijms-26-10165-s001.zip]

Archive with 5 entries (5 files):
- Supplemental Figure 1. Heatmap Differentially Methylated Regions.docx
- Supplemental Figure 2. Exemplary plot of a Differentially Methylated Region.docx
- Supplemental Table 1. Cohort characteristics.xlsx
- Supplemental Table 2. Later cancer characteristics.xlsx
- Supplemental Table 3. Signficantly Differentially Methylated Regions.xlsx
