# Supplementary material for: Pan-Cancer Detection Through DNA Methylation Profiling Using Enzymatic Conversion Library Preparation with Targeted Sequencing
Source: Int J Mol Sci. 2025 Oct 19;26(20):10165. doi: 10.3390/ijms262010165 (PMC12564489; doi:10.3390/ijms262010165)
Supplement: Supplementary file 1 [file ijms-26-10165-s001.zip › Supplemental Table 1. Cohort characteristics.xlsx]

## Sheet: Blad1
Category	Sex	Age (years)	BMI	Disease_stage	Diagnosis	cfDNA konc ng/mL plasma	MeanCpGMethylation100X	Included in DMR identification
Control	Woman	63.0575	28.9	Autoimmune	PMR	23.5172	1.32162	No
Control	Man	60.5452	21.9	Other	Psychosomatic disorder, including depression	5.82593	3.84855	No
Control	Woman	79.4274	34.4526	Other	Impingement syndrome	15.2096	1.99328	No
Control	Man	75.8	27.1267	No diagnosis	No diagnosis	6.52826	1.20329	No
Control	Woman	66.9123	20.9573	Autoimmune	PMR	5.3075	1.28241	No
Control	Man	62.5178	25.5296	Infection	Bacterial	12.1786	0.955133	Yes
Control	Man	66.589	23.5	Other	Psychosomatic disorder, including depression	2.71944	1.55217	Yes
Control	Man	50.674	26.1228	Infection	Bacterial	3.1075	1.22151	No
Cancer	Woman	72.2493	31.8	Metastatic	Adenocarcinoma, ovaries and tubal	26.75	2.93036	Yes
Control	Man	70.3068	27.5	Other	Alcohol dependency	3.66667	1.77624	No
Control	Woman	54.2904	18.1449	Other	Goitre atoxic	6.07619	1.40269	No
Control	Woman	79.5397	21.83	Other	Iron deficiency due to GI bleeding	5.61458	1.67521	No
Cancer	Man	71.1233	31.3	Metastatic	Adenocarcinoma, CUP, intestine unspecified	39.6	16.937	Yes
Control	Woman	30.4329	31.1765	No diagnosis	No diagnosis	14.9875	1.83143	No
Control	Man	68.5452	30.6	Infection	Bacterial	4.27778	1.66507	No
Control	Woman	70.0137	25.4808	Other	MGUS	20.925	1.17328	Yes
Cancer	Man	74.4959	25.6	Metastatic	Adenocarcinoma, CUP, lung ?	8.87174	1.58321	Yes
Cancer	Woman	64.6685	19.3943	Localized	Carcinoma, Neuroendocrine, lung	6.28158	1.36126	Yes
Cancer	Man	71.9781	27.1	Metastatic	Carcinoma, Neuroendocrine, lung	8.69	2.14283	Yes
Control	Man	79.6932	26.7	No diagnosis	No diagnosis	20.4828	1.60134	Yes
Control	Man	50.7096	28.7	No diagnosis	No diagnosis	2.26111	2.12766	No
Cancer	Woman	90.3479	24.7	Haematolymphoid	Lymphoma, marginal zone	13.7712	3.6508	Yes
Control	Man	61.1781	34.2	Other	Alcohol dependency	2.915	1.38502	No
Control	Woman	57.3644	26.8	No diagnosis	No diagnosis	8.3325	1.03718	No
Control	Woman	76.4	18.4	Other	Dysphagia	4.87667	1.33994	No
Control	Man	81.0411	24.9	No diagnosis	No diagnosis	2.49118	1.43376	No
Control	Woman	80.2192	29.1	Other	Liver cirrhosis	15.2396	1.32848	No
Cancer	Man	73.7671	21.6	Metastatic	Adenocarcinoma, hepatocellular cancer	16.5379	3.68444	Yes
Control	Woman	64.7836	20.5864	No diagnosis	No diagnosis	2.81471	2.46617	Yes
Control	Man	72.7479	24.2	Other	Polyneuropathy	6.14167	1.12385	Yes
Control	Woman	75.5096	20.7	Autoimmune	Celiac disease	6.14565	1.26537	No
Control	Woman	53.011	missing	Other	Iron deficiency anemia	9.1025	1.43365	No
Control	Woman	61.7726	19	No diagnosis	No diagnosis	5.71667	1.9485	No
Control	Woman	73.9534	21.0355	Other	intraosseous meningioma	12.9938	1.26395	No
Cancer	Woman	88.1342	21	Haematolymphoid	Lymphoma, unspecified	59.25	8.77634	Yes
Cancer	Woman	83.3315	17.9	Localized	Carcinoma, Neuroendocrine, lung	5.35741	1.6637	Yes
Control	Man	52.011	27.5	Other	Portal hypertensive gastropathy	1.33571	1.46004	No
Control	Man	72.2986	30.3	Autoimmune	PMR	7.74583	1.34507	Yes
Control	Man	84.926	17.6	Other	Malabsorption	0	missing	No
Control	Woman	53.5616	19.2	Other	Heart failure	26.4868	2.25222	No
Control	Woman	78.9178	29.1	Inflammatory	Other	13.0804	1.41923	No
Control	Man	50.4877	33.2	Other	Kidney failure	12.804	1.43461	No
Control	Woman	81.5479	20.4	No diagnosis	No diagnosis	3.19	1.3429	No
Cancer	Man	83.6438	24	Metastatic	Squamous cell carcinoma, lung	10.725	1.32818	Yes
Control	Man	53.2493	23.2	No diagnosis	No diagnosis	5.53235	1.3111	No
Control	Man	62.9425	20.1	No diagnosis	No diagnosis	10.0435	1.09936	No
Cancer	Man	33.4932	27.4	Metastatic	Adenocarcinoma, hepatocellular cancer	5.825	3.72343	Yes
Control	Woman	78.4575	22.8	No diagnosis	No diagnosis	2.425	1.3778	Yes
Later Cancer	Woman	79.3671	23.6	Metastatic	Liver	13.0472	1.88259	No
Control	Man	77.7644	20.2	No diagnosis	No diagnosis	10.4211	1.38712	No
Control	Man	75.3068	34.6	Autoimmune	PMR	16.4043	1.11916	No
Control	Man	73.2603	22.6	No diagnosis	No diagnosis	5.566	1.40431	No
Control	Woman	85.8384	20.8	No diagnosis	No diagnosis	9.66429	1.35519	Yes
Control	Woman	72.3726	20.4	No diagnosis	No diagnosis	17.2333	1.6967	Yes
Control	Man	86.2849	28.9	Inflammatory	GI inflammation	12.98	1.19204	Yes
Cancer	Woman	63.6247	22.5	Localized	CUP/Lung	8.92222	1.22165	Yes
Control	Man	84.9425	20.1	Inflammatory	Collagen colitis	2.486	1.24588	No
Control	Man	33.4164	missing	Autoimmune	Giant cell artheritis	8.855	2.30821	Yes
Control	Woman	74.1288	23.4	Autoimmune	Sarcoidosis	26.5435	1.97871	No
Control	Man	72	26	Other	Drug side effect	11.396	1.23672	No
Cancer	Woman	64.1589	15.2	Localized	Squamous cell carcinoma, esophagus	6.30667	1.22757	Yes
Control	Man	62.4192	18.4	Other	Psychosomatic disorder, including depression	3.7125	1.07741	No
Control	Woman	87.1315	27.5	Inflammatory	GI inflammation	10.714	2.04475	Yes
Control	Woman	76.6849	21.9	No diagnosis	No diagnosis	29.26	1.31712	Yes
Control	Woman	75.6932	29	No diagnosis	No diagnosis	4.4	1.19267	No
Control	Woman	62.5616	30.9	Autoimmune	PMR	12.298	1.5137	No
Control	Woman	84.9836	28.9	Autoimmune	Arthritis	10.7885	1.71441	No
Control	Woman	81.0356	missing	Other	MGUS	5.47708	1.45977	Yes
Control	Man	77	24.3	Other	Drug side effect	2.73167	1.21105	Yes
Later Cancer	Woman	84.1562	21.4	Localized	Lung	8.25	1.27268	No
Cancer	Man	66.1699	15.2	Localized	Adenocarcinoma, breast	10.1357	2.92917	Yes
Control	Woman	90.6027	20.7	Infection	Bacterial	3.67632	1.17307	No
Control	Woman	62.9288	22.2	Autoimmune	PMR	7.54079	1.12017	Yes
Control	Woman	66.6877	27.5	Autoimmune	PMR	5.97414	1.3807	No
Control	Woman	65.0521	19.1	Other	Arthos	7.91522	1.22783	No
Control	Man	22.9233	38.9	No diagnosis	No diagnosis	6.23333	1.38214	No
Control	Woman	73.1973	25.2	No diagnosis	No diagnosis	3.575	0.989806	No
Cancer	Woman	86.6082	16.7	Metastatic	Adenocarcinoma, pancreas	76.7381	2.53035	Yes
Cancer	Man	60.8767	19.8	Haematolymphoid	Acute Myeloid Leukaemia (AML)	22	1.82473	Yes
Control	Man	67.5973	32.4	Other	Iron deficiency anemia	12.2058	1.26401	No
Control	Man	80	22.1	Other	Diabetes mellitus type II	10.5259	1.32355	No
Later Cancer	Man	68.6329	18	Localized	Urinary bladder	18.9946	1.08658	No
Control	Woman	76.5315	47.3	Other	Kidney failure	12.0656	1.39106	No
Control	Man	83.4795	24.9	No diagnosis	No diagnosis	4.51	1.46547	No
Control	Woman	48.7178	30.8	Infection	Bacterial	12.25	1.13584	No
Control	Man	49.4	16.9	Other	Drug side effect	3.45278	1.26475	No
Control	Woman	54.2466	24.2	Infection	Bacterial	21.6891	1.34536	No
Control	Man	76.7753	24	Inflammatory	GI inflammation	10.0375	1.37642	No
Control	Man	62.6192	26.8	No diagnosis	No diagnosis	17.3525	1.23043	Yes
Control	Man	67.2055	30.9	No diagnosis	No diagnosis	53.3077	1.2436	No
Control	Woman	53.8027	20.7	Infection	Bacterial	33.9565	1.53962	No
Control	Woman	74.211	20.5	Infection	Bacterial	3.64048	1.17423	No
Control	Woman	71.7589	26.1	Other	Adenoma	3.51389	1.47995	No
Cancer	Man	81.3014	24.8	Haematolymphoid	Lymphoma, follicular	40.26	13.2498	Yes
Control	Man	68.263	34	Other	Heart failure	4.862	1.29091	No
Later Cancer	Woman	26.6055	missing	Metastatic	CUP/Lung	27.6833	6.6302	No
Control	Man	82.1507	16.8	No diagnosis	No diagnosis	3.10588	1.29998	No
Control	Man	58.7562	23.2	Other	Heart failure	30.381	1.33023	No
Control	Man	79.863	23.7	Autoimmune	Sarcoidosis	8.11724	1.33068	No
Control	Man	62.3068	21.4	Other	Dysphagia	5.64667	1.14921	No
Cancer	Man	70.9288	34.2	Haematolymphoid	Myelodysplastic syndrome (MDS)	4.598	1.64565	Yes
Control	Woman	75.2274	23.6	Other	Iron deficiency due to GI bleeding	34.4194	2.94236	No
Control	Woman	73.3836	33	No diagnosis	No diagnosis	5.34722	1.35222	No
Control	Woman	49.5781	24.8	No diagnosis	No diagnosis	5.35	1.27982	Yes
Control	Man	78	20.2	Other	Menopause	7.7	1.24567	No
Later Cancer	Woman	59.3781	25.9	Metastatic	Esophagus	28.6379	1.55974	No
Cancer	Woman	69.8521	29	Haematolymphoid	Lymphoma, Hodgkins	9.10556	2.40222	Yes
Control	Man	72.4137	19.4	No diagnosis	No diagnosis	3.696	1.59056	No
Control	Man	62	22.4	No diagnosis	No diagnosis	4.30435	1.60187	No
Later Cancer	Man	37.3836	18.1	Localized	Skin	7.52632	1.42488	No
Control	Woman	86.5973	28.1	No diagnosis	No diagnosis	5.775	1.05316	No
Control	Woman	83.3342	28.1	No diagnosis	No diagnosis	7.76111	1.18445	No
Cancer	Woman	58.863	23.4	Localized	CUP/Bile duct	27.5	2.58511	Yes
Control	Man	68.3096	26.6	Other	Psychosomatic disorder, including depression	5.56111	1.20241	No
Control	Woman	84.6685	26.4	Other	Nephrotic syndrome	11.3667	1.08581	No
Cancer	Woman	75.6137	34.6	Metastatic	CUP/Lung	42.9	4.37171	Yes
Control	Man	26.5863	35.6	No diagnosis	No diagnosis	10.9593	1.19176	No
Control	Woman	79.211	22.3	No diagnosis	No diagnosis	4.84687	1.20607	No
Control	Woman	52.2959	24.7	No diagnosis	No diagnosis	8.4537	1.23805	No
Control	Man	84.0329	31.3	Autoimmune	Myositis	34.0476	1.17202	No
Control	Man	66.8384	19	Infection	Bacterial	16.0325	1.16627	No
Cancer	Woman	58.7014	24.9	Localized	Adenocarcinoma, gall bladder and bile duct	4.4	1.76293	Yes
Control	Woman	72.1397	25.9	Other	Alcohol dependency	5.025	1.74853	Yes
Cancer	Woman	79.5671	19.4	Metastatic	Adenocarcinoma, colon ascendens	31.35	5.85055	Yes
Control	Man	63.4795	26.8	Other	Alcohol dependency	4.49167	1.23651	No
Control	Man	79.7671	21	No diagnosis	No diagnosis	4.92885	1.31923	No
Cancer	Woman	87	26.5	Localized	Adenocarcinoma, colon transversum	12.8333	1.30604	Yes
Later Cancer	Woman	77.2904	missing	Unknown	Brain	0	missing	No
Control	Man	45.6082	19.5	No diagnosis	No diagnosis	3.99194	1.24898	No
Control	Woman	70.3836	23.4	No diagnosis	No diagnosis	7.65	1.62436	No
Control	Man	81.6301	16.3	Other	Chronic fever	11.88	1.71707	No
Cancer	Woman	79.8164	21.6	Metastatic	Squamous cell carcinoma, lung	14.8739	1.21871	Yes
Control	Woman	76	28.5	Other	Diabetes mellitus type II	9.23542	1.25955	No
Control	Woman	75.8877	19.9	Other	Drug side effect	4.62	1.31189	no
Cancer	Man	71.063	23	Localized	Adenocarcinoma, prostate	27.0769	1.37442	Yes
Control	Man	67.0192	28.1	Infection	Bacterial	43.12	1.37561	No
Control	Woman	78.526	27.1	No diagnosis	No diagnosis	18.0968	1.2422	No
Control	Man	71.5644	28.7	Other	COPD	2.926	1.39816	No
Cancer	Man	71.1342	25.3	Localized	Squamous cell carcinoma, lung	7.15	1.29254	Yes
Control	Woman	74.5096	missing	Autoimmune	PMR	9.73077	1.25939	No
Control	Man	71.3151	33.3	Other	Iron deficiency due to GI bleeding	9.32381	1.48106	Yes
Control	Man	73.5918	25	Other	Drug side effect	4.95	1.48078	Yes
Control	Woman	72.1315	21.7	Autoimmune	PMR	12.2481	1.20828	Yes
Control	Woman	22.274	34.5	No diagnosis	No diagnosis	1.88913	1.42784	No
Control	Man	77.0219	22.8	No diagnosis	No diagnosis	8.34167	1.58749	No
Control	Woman	29.9151	22.3	No diagnosis	No diagnosis	3.696	1.65026	No
Control	Man	70.5507	28.1	Inflammatory	Inflammation due to foreign body in the colon	5.43125	1.40892	Yes
Control	Man	50.8877	18.3	No diagnosis	No diagnosis	5.23519	1.51048	No
Control	Woman	78.737	20.8	Other	Fibromyalgia	2.29821	1.63608	No
Cancer	Woman	84	31.2	Localized	Adenocarcinoma, gall bladder and bile duct	11.352	1.51496	Yes
Control	Man	58.8658	25.8	Other	Psychosomatic disorder, including depression	4.73	1.13537	No
Control	Woman	58.7123	21.6	Other	Alcohol dependency	10.9761	0.972882	No
Control	Man	85.1671	21.2	Other	B12-deficiency	8.77105	1.49237	No
Control	Man	81.7205	27.5	Inflammatory	Gastritis	10.3931	1.4749	Yes
Control	Man	53.1808	24.6	Autoimmune	Myositis	4.18846	1.27684	No
Control	Woman	83.274	29.1	Infection	Viral	16.2839	1.48197	Yes
Control	Man	85.389	26.2	Autoimmune	PMR	11.22	1.36917	No
Cancer	Woman	86	17.7	Localized	Basal cell carcinoma advanced stage	9.63387	1.61449	Yes
Control	Man	40.9671	24.3	No diagnosis	No diagnosis	6.9025	1.12062	No
Control	Woman	57	19.1	No diagnosis	No diagnosis	7.018	1.35277	No
Control	Woman	50.1151	27.4	No diagnosis	No diagnosis	2.662	1.53881	No
Control	Man	60.3562	32.1	Infection	Viral	8.855	1.31472	No
Control	Woman	20.5699	38.7	No diagnosis	No diagnosis	4.25192	0.955997	No
Control	Woman	53.6192	22.1	No diagnosis	No diagnosis	17.3963	0.94374	No
Control	Man	25.7096	26.1	No diagnosis	No diagnosis	8.25	1.09266	No
Control	Woman	78.4685	24.1	Other	Drug side effect	12.0694	1.19456	No
Control	Man	67.5644	23.9	Other	Testosterone deficiency	2.475	1.28711	No
Control	Woman	77.1863	27.9	No diagnosis	No diagnosis	7.48	1.35073	No
Control	Man	47.9726	23.6	No diagnosis	No diagnosis	1.7875	1.45999	No
Control	Woman	83.8164	30.6	Autoimmune	PMR	10.4867	1.86994	Yes
Cancer	Man	76.9123	26.6	Localized	Adenocarcinoma, appendix	2.64	1.41179	Yes
Control	Man	31.8137	21	Infection	Bacterial	21.285	1.26462	No
Control	Man	66.2247	missing	Autoimmune	Small vessel vasculitis	5.38214	1.62603	No
Control	Man	45.9233	25.2	No diagnosis	No diagnosis	9.51176	1.09593	No
Control	Woman	78.0384	26.6	No diagnosis	No diagnosis	9.25833	1.31166	No
Later Cancer	Woman	72.811	29.3	Localized	Vulva	7.0675	1.62667	No
Control	Man	70.1918	25.2	Other	IPMN	20.9717	1.47749	Yes
Control	Woman	56.6877	28.7	Infection	Bacterial	6.7375	1.27204	No
Cancer	Woman	69.4356	28	Localized	CUP/Bile duct	13.1267	2.40093	Yes
Control	Woman	60.9534	31.4	Inflammatory	GI Inflammation	7.73667	1.08319	No
Cancer	Man	83.8521	26.6	Localized	Squamous cell carcinoma, lung	13.2589	1.61262	Yes
Control	Man	76.7507	24.9	Other	Claducatio	6.48214	1.43788	Yes
Control	Woman	86.1151	34.6	Inflammatory	GI Inflammation	18.3333	1.71095	Yes
Control	Woman	65.8027	25.2	Infection	Bacterial	11.5225	1.22361	No
Control	Woman	49.8219	25.6	No diagnosis	No diagnosis	12.892	0.927783	No
Control	Man	72.3315	23.9	Other	COPD	7.5075	1.71936	No
Control	Man	68.9973	22.6	Inflammatory	Gout	10.2333	1.19424	No
Control	Man	38.8603	21.6	Infection	Bacterial	4.818	1.06695	No
Control	Man	65.9205	26.3	Other	Drug side effect	7.645	1.12293	No
Control	Man	64.8849	25.7	Infection	Viral	6.5	1.11474	No
Cancer	Man	77.2466	18.4	Haematolymphoid	Myeoloma	9.35	2.33429	Yes
Later Cancer	Man	77	21.3	Metastatic	Lung	48.6316	1.36018	No
Control	Woman	74.2301	19.2	Infection	Viral	20.4722	1.23269	No
Control	Man	72.0274	35.5	Other	Iron deficiency due to GI bleeding	7.425	1.29443	No
Control	Man	83.6301	19.7	No diagnosis	No diagnosis	30.58	1.22868	Yes
Control	Man	82.874	26.2	Other	hiatus hernia	7.88333	1.27146	No
Control	Woman	88.3808	28.2	No diagnosis	No diagnosis	13.1283	1.10393	Yes
Control	Man	80.8466	27.5	Autoimmune	Primary biliary cholangitis	17.5283	1.52323	No
Control	Woman	76.5068	28.5	No diagnosis	No diagnosis	15.7575	1.24993	No
Control	Man	75.7479	26.1	Inflammatory	GI inflammation	8.975	1.38148	No
Control	Man	68.1973	26.3	Other	MGUS	18.832	1.39048	No
Control	Man	78.2767	26.8	Autoimmune	PMR	12.4763	1.2126	No
Control	Man	84.0219	24	Infection	Bacterial	48.5435	1.93754	No
Control	Man	77.0795	19.1	No diagnosis	No diagnosis	9.57647	1.51708	No
Control	Woman	60.9589	19.4	No diagnosis	No diagnosis	4.4275	1.71283	No
Control	Man	71.3753	26.8	Autoimmune	Celiac disease	8.76333	1.58465	Yes
Cancer	Man	70.4384	29.3	Localized	Adenocarcinoma, lung	12.2146	1.35651	Yes
Control	Woman	77.9562	23.8	No diagnosis	No diagnosis	5.88077	1.38627	No
Control	Woman	79.6959	18.1	Autoimmune	Giant cell artheritis	21.01	1.39459	Yes
Control	Man	72.1589	28.9	Inflammatory	Gastritis	7.21111	1.09632	No
Control	Man	60.7781	22.3	No diagnosis	No diagnosis	3.22667	1.6594	No
Control	Woman	86.8411	22.8	Infection	Bacterial	12.1	1.40872	No
Control	Man	32.6356	missing	No diagnosis	No diagnosis	11.5107	1.15493	No
Cancer	Woman	80.2082	18	Localized	Adenocarcinoma, breast	3.19	1.38218	Yes
Cancer	Woman	71	24.9	Haematolymphoid	Lymphoma, anaplastic large cell lymphoma	18.7289	6.66338	Yes
Control	Man	72.2822	25.7	No diagnosis	No diagnosis	5.302	1.4383	No
Control	Woman	73.4301	29.1	No diagnosis	No diagnosis	33.6875	1.68844	Yes
Control	Woman	77.5562	21.2	No diagnosis	No diagnosis	7.38571	1.56103	No
Control	Woman	69	15	Other	Drug side effect	7.51667	1.68196	Yes
Cancer	Woman	69.189	29.6	Haematolymphoid	Lymphoma, small cell lymphoma	9.3225	2.01273	Yes
Control	Woman	84	29.1	Infection	Bacterial	6.6	1.53801	Yes
Control	Woman	83.6301	36	No diagnosis	No diagnosis	7.29667	1.6538	No
Control	Man	52.5726	25.3	No diagnosis	No diagnosis	1.4575	1.2929	No
Control	Woman	74.1041	22.7	Inflammatory	GI inflammation	0	missing	No
Control	Woman	42.9123	22.3	Inflammatory	Panniculitus	21.5769	1.34789	No
Control	Man	75.474	18.9	Inflammatory	Gastritis	4.49565	1.70904	No
Control	Man	78.3616	19.6	Other	Dysphagia	2.40263	1.42831	No
Control	Man	79.6986	20.8	No diagnosis	No diagnosis	3.1087	1.31931	No
Control	Woman	33.7397	23.9	No diagnosis	No diagnosis	3.42222	1.16773	No
