# Supplementary material for: Pan-Cancer Detection Through DNA Methylation Profiling Using Enzymatic Conversion Library Preparation with Targeted Sequencing
Source: Int J Mol Sci. 2025 Oct 19;26(20):10165. doi: 10.3390/ijms262010165 (PMC12564489; doi:10.3390/ijms262010165)
Supplement: Supplementary file 1 [file ijms-26-10165-s001.zip › Supplemental Table 2. Later cancer characteristics.xlsx]

## Sheet: Blad1
	Category	Age	Sex	BMI	Cancer location/origin	Disease Stage	Months until cancer diagnosis	Diagnosis during inital investigation	Detailed diagnosis during initial investigation
	Later cancer	78.4575	Female	23.6	Liver	Metastatic	44.3667	Autoimmune	Hepatitis
	Later cancer	76.7726	Male	21.4	Lung	Localized	19.2333	No diagnosis	No diagnosis
	Later cancer	79.8027	Male	18.0	Urinary bladder	Localized	22.2	No diagnosis	No diagnosis
	Later cancer	68.263	Male	missing	CUP/Lung	Metastatic	35.4667	Autoimmune	Primary biliary cholangitis
	Later cancer	77.7918	Male	25.9	Esophagus	Metastatic	24.9667	No diagnosis	No diagnosis
	Later cancer	62.0219	Male	18.1	Skin	Localized	28.7667	Autoimmune	PMR
	Later cancer	87.0055	Female	missing	Brain	Unknown	26.4	Other	Osteomalaci
	Later cancer	72.811	Female	29.3	Vulva	Localized	17	No diagnosis	No diagnosis
	Later cancer	76.7671	Male	21.3	Lung	Metastatic	14.9667	Inflammatory	GI inflammation
