# Supplementary material for: Pan-Cancer Detection Through DNA Methylation Profiling Using Enzymatic Conversion Library Preparation with Targeted Sequencing
Source: Int J Mol Sci. 2025 Oct 19;26(20):10165. doi: 10.3390/ijms262010165 (PMC12564489; doi:10.3390/ijms262010165)
Supplement: Supplementary file 1 [file ijms-26-10165-s001.zip › Supplemental Table 3. Signficantly Differentially Methylated Regions.xlsx]

## Sheet: Sheet 1
chr	start	end	width	CpGs	betaCoefficient	statistic	p.value	q.value	direction	difference	CpG.Island	CpG.Shore	CpG.Shelf	Open.Sea	42784529	geneId	distanceToTSS	ENSEMBL	geneSymbol	gene	In final model?
chr7	134527799	134528380	582	8	-0.131089	-8.07858	0.000631978	0.0251793	Hypomethylated	-4	No	No	No	Yes	Promoter	57016	232	ENSG00000198074	AKR1B10	aldo-keto reductase family 1 member B10	No
chr1	110068158	110069263	1106	63	0.246006	10.2051	0.000210659	0.024162	Hypermethylated	8	Yes	No	No	No	Promoter	257	1409	ENSG00000156150	ALX3	ALX homeobox 3	No
chr12	57627431	57628008	578	48	0.285833	8.09142	0.000631978	0.0251793	Hypermethylated	9	Yes	Yes	No	No	3' UTR	2583	5193	ENSG00000135454	B4GALNT1	beta-1,4-N-acetyl-galactosaminyltransferase 1	No
chr1	90718837	90719993	1157	42	0.151107	6.2891	0.00414297	0.0436902	Hypermethylated	5	Yes	Yes	No	No	Promoter	343472	-1535	ENSG00000143032	BARHL2	BarH like homeobox 2	No
chr2	197786068	197786754	687	63	0.224973	7.62035	0.000983077	0.0289944	Hypermethylated	7	Yes	No	No	No	Promoter	66037	0	ENSG00000152430	BOLL	boule homolog, RNA binding protein	No
chr10	71736139	71736364	226	5	0.191694	6.89818	0.00203637	0.0331513	Hypermethylated	6	No	No	No	Yes	Promoter	414152	1460	ENSG00000214688	C10orf105	chromosome 10 open reading frame 105	No
chr1	181318383	181318784	402	36	0.150587	6.9222	0.00196615	0.0327116	Hypermethylated	5	Yes	Yes	No	No	Promoter	777	693	ENSG00000198216	CACNA1E	calcium voltage-gated channel subunit alpha1 E	No
chr2	222297051	222298238	1188	31	0.252932	7.3919	0.00126396	0.0289944	Hypermethylated	8	Yes	Yes	No	No	Promoter	151278	0	ENSG00000163081	CCDC140	CCDC140 long non-coding RNA	No
chr1	160711933	160712864	932	6	0.146774	6.10858	0.00526648	0.0492189	Hypermethylated	5	No	No	No	Yes	Promoter	962	-102	ENSG00000117091	CD48	CD48 molecule	Yes
chr16	3008266	3008389	124	5	0.170313	6.48897	0.00301945	0.0368665	Hypermethylated	5	No	No	Yes	No	Distal Intergenic	9080	-4534	ENSG00000213937	CLDN9	claudin 9	Yes
chr16	28493998	28494693	696	7	0.191583	7.7177	0.000842637	0.0283501	Hypermethylated	6	No	Yes	Yes	No	Promoter	1201	0	ENSG00000188603	CLN3	CLN3 lysosomal/endosomal transmembrane protein, battenin	Yes
chr6	75207208	75207936	729	21	0.173716	7.6373	0.000983077	0.0289944	Hypermethylated	6	No	Yes	No	No	Promoter	1303	-941	ENSG00000111799	COL12A1	collagen type XII alpha 1 chain	Yes
chr7	97017708	97017791	84	5	0.16851	7.23169	0.00126396	0.0289944	Hypermethylated	5	No	Yes	No	No	Distal Intergenic	285987	-3620		DLX6-AS1	DLX6 antisense RNA 1	Yes
chr7	112081122	112081267	146	5	0.242882	6.77225	0.00238747	0.0342661	Hypermethylated	8	No	No	No	Yes	Intron	9732	125132	ENSG00000128512	DOCK4	dedicator of cytokinesis 4	Yes
chr3	138939765	138939892	128	11	0.225012	6.22946	0.00456429	0.0449785	Hypermethylated	7	Yes	No	No	No	Intron	103344930	4128	ENSG00000244578	LINC01391	long intergenic non-protein coding RNA 1391	Yes
chr6	170271858	170272299	442	26	0.170886	6.25319	0.00421319	0.0436902	Hypermethylated	5	Yes	Yes	No	No	Intron	285804	4463	ENSG00000271820	LOC285804	uncharacterized LOC285804	Yes
chr2	19357322	19357470	149	6	0.1633	8.20442	0.000491539	0.0251793	Hypermethylated	5	Yes	No	No	No	Promoter	130497	1153	ENSG00000143867	OSR1	odd-skipped related transcription factor 1	Yes
chr5	141421236	141421472	237	22	0.21907	6.20796	0.00463451	0.0449785	Hypermethylated	7	Yes	No	No	No	Exon	56099	3559	ENSG00000254122	PCDHGB7	protocadherin gamma subfamily B, 7	Yes
chr4	110637793	110637948	156	14	0.146048	7.15148	0.00161506	0.0327116	Hypermethylated	5	No	Yes	No	No	5' UTR	5308	4058	ENSG00000164093	PITX2	paired like homeodomain 2	Yes
chr2	161426919	161427311	393	39	0.240258	6.92367	0.00196615	0.0327116	Hypermethylated	8	Yes	Yes	No	No	Promoter	57282	2587	ENSG00000144290	SLC4A10	solute carrier family 4 member 10	Yes
chr16	29662058	29662862	805	8	0.165496	7.45032	0.00112352	0.0289944	Hypermethylated	5	No	Yes	Yes	No	Promoter	6693	-117	ENSG00000197471	SPN	sialophorin	Yes
chr12	114699646	114699789	144	9	0.172108	6.70554	0.00259813	0.0342661	Hypermethylated	5	No	Yes	No	No	Intron	105370000	-14022	ENSG00000257817	TBX3-AS1	TBX3 antisense RNA 1	Yes
chr6	10409808	10409917	110	9	0.178752	6.30598	0.00393231	0.0422235	Hypermethylated	6	Yes	Yes	No	No	Promoter	100130275	468		TFAP2A-AS1	TFAP2A antisense RNA 1	Yes
chr6	10385531	10385773	243	12	0.178661	6.55911	0.00273857	0.0342661	Hypermethylated	6	No	Yes	No	No	Distal Intergenic	109729173	-18729	ENSG00000285278	TFAP2A-AS2	TFAP2A antisense RNA 2	Yes
chr1	151156731	151157437	707	6	0.19668	6.77571	0.00231725	0.0342661	Hypermethylated	6	No	No	No	Yes	Promoter	100534012	67	ENSG00000163156	TNFAIP8L2-SCNM1	TNFAIP8L2-SCNM1 readthrough	Yes
chr17	42784529	42785487	959	51	0.237601	8.3042	0.000421319	0.0251793	Hypermethylated	8	Yes	Yes	No	No	Promoter	65266	0	ENSG00000126562	WNK4	WNK lysine deficient protein kinase 4	Yes
chr22	45971322	45971856	535	42	0.179004	6.84547	0.00210659	0.0336295	Hypermethylated	6	Yes	No	No	No	Intron	7477	5306	ENSG00000188064	WNT7B	Wnt family member 7B	Yes
chr19	36605136	36605510	375	35	0.24147	6.41912	0.00337055	0.0391679	Hypermethylated	8	Yes	No	No	No	Promoter	57711	0	ENSG00000186020	ZNF529	zinc finger protein 529	Yes
chr2	222304721	222305019	299	20	0.169712	6.9741	0.00189593	0.0327116	Hypermethylated	5	No	Yes	No	No	Exon	151278	6574	ENSG00000163081	CCDC140	CCDC140 long non-coding RNA	No
chr7	77199825	77199954	130	5	0.227396	6.19466	0.00463451	0.0449785	Hypermethylated	7	No	No	No	Yes	Exon	57639	77391	ENSG00000135205	CCDC146	coiled-coil domain containing 146	No
chr3	32951476	32951701	226	7	0.191752	8.16298	0.000631978	0.0251793	Hypermethylated	6	No	No	No	Yes	Promoter	1233	0	ENSG00000183813	CCR4	C-C motif chemokine receptor 4	No
chr3	48661558	48662047	490	36	0.19756	7.14556	0.00161506	0.0327116	Hypermethylated	6	Yes	No	No	No	Promoter	1951	839	ENSG00000008300	CELSR3	cadherin EGF LAG seven-pass G-type receptor 3	No
chr3	190318977	190320780	1804	15	-0.141381	-8.70654	0.000351099	0.024162	Hypomethylated	-5	No	Yes	Yes	No	Promoter	9076	1666	ENSG00000163347	CLDN1	claudin 1	No
chr16	66578922	66579507	586	65	0.260359	7.4546	0.00112352	0.0289944	Hypermethylated	8	Yes	No	No	No	Promoter	146225	0	ENSG00000140932	CMTM2	CKLF like MARVEL transmembrane domain containing 2	No
chr13	52738858	52739542	685	57	0.22936	7.81854	0.000842637	0.0283501	Hypermethylated	7	Yes	No	No	No	Promoter	11061	0	ENSG00000136110	CNMD	chondromodulin	No
chr5	178589661	178590709	1049	128	0.20729	7.98492	0.000631978	0.0251793	Hypermethylated	7	Yes	Yes	No	No	Promoter	91522	0	ENSG00000050767	COL23A1	collagen type XXIII alpha 1 chain	No
chr20	23750041	23750230	190	5	-0.0956903	-6.20568	0.00463451	0.0449785	Hypomethylated	-3	No	No	No	Yes	Promoter	1469	705	ENSG00000170373	CST1	cystatin SN	No
chr20	23687512	23687991	480	5	-0.155006	-6.96355	0.00189593	0.0327116	Hypomethylated	-5	No	No	No	Yes	Promoter	1472	1047	ENSG00000101441	CST4	cystatin S	No
chr2	227871514	227871713	200	24	0.224701	7.45267	0.00112352	0.0289944	Hypermethylated	7	Yes	No	No	No	Promoter	164781	0	ENSG00000123977	DAW1	dynein assembly factor with WD repeats 1	No
chr2	232315651	232315768	118	7	0.245575	7.4809	0.00112352	0.0289944	Hypermethylated	8	No	No	No	Yes	Intron	129563	354406	ENSG00000144535	DIS3L2	DIS3 like 3'-5' exoribonuclease 2	No
chr2	172087529	172088368	840	42	0.149555	8.14065	0.000631978	0.0251793	Hypermethylated	5	Yes	Yes	No	No	Promoter	1745	2780	ENSG00000144355	DLX1	distal-less homeobox 1	No
chr17	49965086	49965386	301	23	0.171921	6.23212	0.00456429	0.0449785	Hypermethylated	5	Yes	No	No	No	Distal Intergenic	1748	-3202	ENSG00000108813	DLX4	distal-less homeobox 4	No
chr7	97020749	97022847	2099	133	0.170115	12.4226	7.02198e-05	0.024162	Hypermethylated	5	Yes	Yes	No	No	Promoter	1749	1984	ENSG00000105880	DLX5	distal-less homeobox 5	No
chr7	97005907	97007883	1977	131	0.147555	8.233	0.000491539	0.0251793	Hypermethylated	5	Yes	Yes	No	No	Promoter	1750	0	ENSG00000006377	DLX6	distal-less homeobox 6	No
chr7	97002071	97002828	758	39	0.143373	9.2895	0.000280879	0.024162	Hypermethylated	5	Yes	Yes	No	No	Intron	285987	11237		DLX6-AS1	DLX6 antisense RNA 1	No
chr7	97003967	97004453	487	23	0.132876	7.0358	0.00182571	0.0327116	Hypermethylated	4	No	Yes	No	No	Promoter	285987	0		DLX6-AS1	DLX6 antisense RNA 1	No
chr1	50420989	50421247	259	37	0.184778	6.93248	0.00196615	0.0327116	Hypermethylated	6	Yes	No	No	No	Promoter	63950	385	ENSG00000142700	DMRTA2	DMRT like family A2	No
chr1	50418676	50418942	267	39	0.183026	6.60586	0.00266835	0.0342661	Hypermethylated	6	Yes	No	No	No	Promoter	63950	2690	ENSG00000142700	DMRTA2	DMRT like family A2	No
chr9	23820848	23821068	221	37	0.157006	6.91741	0.00196615	0.0327116	Hypermethylated	5	Yes	No	No	No	Promoter	1993	207	ENSG00000107105	ELAVL2	ELAV like RNA binding protein 2	No
chr2	118842681	118843388	708	17	0.186773	6.67129	0.00259813	0.0342661	Hypermethylated	6	Yes	No	No	No	3' UTR	2019	4260	ENSG00000163064	EN1	engrailed homeobox 1	No
chr1	217138083	217139225	1143	29	0.182481	8.25803	0.000421319	0.0251793	Hypermethylated	6	Yes	Yes	No	No	Promoter	2104	-328	ENSG00000196482	ESRRG	estrogen related receptor gamma	No
chr2	176071751	176071986	236	24	0.209707	6.48563	0.00308967	0.0371251	Hypermethylated	7	Yes	No	No	No	Distal Intergenic	344191	11976	ENSG00000174279	EVX2	even-skipped homeobox 2	No
chr7	122310348	122310464	117	7	0.188617	8.79402	0.000351099	0.024162	Hypermethylated	6	Yes	No	No	No	Promoter	389549	227	ENSG00000128610	FEZF1	FEZ family zinc finger 1	No
chr1	47444692	47445243	552	48	0.226603	8.86141	0.000280879	0.024162	Hypermethylated	7	Yes	No	No	No	Distal Intergenic	2306	6648	ENSG00000186564	FOXD2	forkhead box D2	No
chr6	41560546	41561135	590	44	0.249556	8.61586	0.000351099	0.024162	Hypermethylated	8	Yes	No	No	No	Intron	116113	14165	ENSG00000137166	FOXP4	forkhead box P4	No
chr5	42423848	42424943	1096	67	0.168648	6.78406	0.00231725	0.0342661	Hypermethylated	5	Yes	Yes	No	No	Promoter	2690	0	ENSG00000112964	GHR	growth hormone receptor	No
chr3	172447629	172448822	1194	82	0.167707	9.5056	0.000280879	0.024162	Hypermethylated	5	Yes	No	No	No	Promoter	2693	0	ENSG00000121853	GHSR	growth hormone secretagogue receptor	No
chrX	133984158	133986012	1855	101	0.0792091	6.33427	0.00365143	0.0394876	Hypermethylated	3	Yes	Yes	No	No	Promoter	2719	0	ENSG00000147257	GPC3	glypican 3	No
chr14	105060872	105060973	102	5	0.176862	6.55249	0.00273857	0.0342661	Hypermethylated	6	No	No	No	Yes	Intron	29933	4457	ENSG00000183484	GPR132	G protein-coupled receptor 132	No
chr11	67268443	67268546	104	5	0.141782	6.13266	0.00519626	0.0488642	Hypermethylated	5	No	Yes	No	No	Promoter	156	1970	ENSG00000173020	GRK2	G protein-coupled receptor kinase 2	No
chr14	94773038	94773331	294	34	0.165942	6.70057	0.00259813	0.0342661	Hypermethylated	5	Yes	No	No	No	Promoter	145258	-2925	ENSG00000133937	GSC	goosecoid homeobox	No
chr1	220878360	220878438	79	5	0.181399	6.80362	0.00217681	0.0336295	Hypermethylated	6	No	Yes	No	No	Promoter	100873924	1702	ENSG00000257551	HLX-AS1	HLX antisense RNA 1	No
chr7	27152294	27152790	497	34	0.181168	6.22081	0.00456429	0.0449785	Hypermethylated	6	No	Yes	No	No	Promoter	3200	0	ENSG00000105997	HOXA3	homeobox A3	No
chr7	27164498	27166102	1605	56	0.226826	6.79953	0.00217681	0.0336295	Hypermethylated	7	Yes	No	No	No	Promoter	3205	0	ENSG00000078399	HOXA9	homeobox A9	No
chr2	176091776	176092850	1075	33	0.192788	8.64766	0.000351099	0.024162	Hypermethylated	6	Yes	Yes	No	No	Promoter	3239	0	ENSG00000128714	HOXD13	homeobox D13	No
chr2	10382639	10382778	140	5	0.182469	6.45662	0.00315989	0.0376699	Hypermethylated	6	No	No	No	Yes	Intron	3241	79750	ENSG00000115756	HPCAL1	hippocalcin like 1	No
chr16	67163121	67163621	501	62	0.194247	7.15802	0.00161506	0.0327116	Hypermethylated	6	Yes	No	No	No	Promoter	3299	0	ENSG00000102878	HSF4	heat shock transcription factor 4	No
chr19	35742395	35742612	218	7	0.185751	6.76654	0.00238747	0.0342661	Hypermethylated	6	No	Yes	No	No	Promoter	79713	0	ENSG00000126246	IGFLR1	IGF like family receptor 1	No
chr11	71998801	71998931	131	5	0.239444	6.8023	0.00217681	0.0336295	Hypermethylated	8	No	No	No	Yes	Promoter	10068	0	ENSG00000137496	IL18BP	interleukin 18 binding protein	No
chr5	2755998	2757129	1132	26	0.164617	6.54231	0.00287901	0.0357281	Hypermethylated	5	Yes	Yes	No	No	Exon	153571	3733		IRX2-DT	IRX2 divergent transcript	No
chr16	55329145	55329270	126	12	0.202173	6.3428	0.00358121	0.0394876	Hypermethylated	6	Yes	No	No	No	Exon	79190	4942	ENSG00000159387	IRX6	iroquois homeobox 6	No
chr16	30472639	30472896	258	7	0.138914	7.03007	0.00182571	0.0327116	Hypermethylated	4	No	Yes	No	No	Promoter	3683	0	ENSG00000005844	ITGAL	integrin subunit alpha L	No
chr2	47569857	47570591	735	106	0.120718	6.12558	0.00519626	0.0488642	Hypermethylated	4	Yes	No	No	No	Promoter	56660	0	ENSG00000184261	KCNK12	potassium two pore domain channel subfamily K member 12	No
chr22	50548446	50548973	528	44	0.194495	6.42305	0.00337055	0.0391679	Hypermethylated	6	Yes	No	No	No	Promoter	113730	2547	ENSG00000130487	KLHDC7B	kelch domain containing 7B	No
chr3	183555379	183556186	808	21	0.268364	7.08664	0.00161506	0.0327116	Hypermethylated	9	No	No	No	Yes	Promoter	89857	0	ENSG00000172578	KLHL6	kelch like family member 6	No
chr22	29167672	29167854	183	5	0.160854	6.3443	0.00358121	0.0394876	Hypermethylated	5	No	No	No	Yes	3' UTR	83999	94554	ENSG00000183762	KREMEN1	kringle containing transmembrane protein 1	No
chr1	30757624	30758039	416	14	0.250811	6.94711	0.00189593	0.0327116	Hypermethylated	8	No	No	No	Yes	Promoter	7805	0	ENSG00000162511	LAPTM5	lysosomal protein transmembrane 5	No
chr10	101236357	101236756	400	31	0.146082	8.09957	0.000631978	0.0251793	Hypermethylated	5	Yes	No	No	No	Exon	399806	6780		LBX1-AS1	LBX1 antisense RNA 1	No
chr7	74094593	74094724	132	7	0.186427	6.39732	0.00344077	0.0391679	Hypermethylated	6	No	No	No	Yes	Intron	3984	11660	ENSG00000106683	LIMK1	LIM domain kinase 1	No
chr4	41878621	41878821	201	8	0.138135	8.27113	0.000421319	0.0251793	Hypermethylated	4	No	Yes	No	No	Intron	101927074	4134	ENSG00000245870	LINC00682	long intergenic non-protein coding RNA 682	No
chr2	25216162	25216581	420	44	0.259159	7.28323	0.00126396	0.0289944	Hypermethylated	8	Yes	Yes	No	No	Distal Intergenic	106144568	11849	ENSG00000230452	LINC01381	long intergenic non-protein coding RNA 1381	No
chr9	114074	114226	153	17	0.300544	7.4989	0.00112352	0.0289944	Hypermethylated	10	Yes	No	No	No	Promoter	101929179	-320		LINC01388	long intergenic non-protein coding RNA 1388	No
chr21	43362501	43362719	219	20	0.22437	6.44053	0.00323011	0.0382061	Hypermethylated	7	Yes	No	No	No	Promoter	101928399	-152	ENSG00000237989	LINC01679	long intergenic non-protein coding RNA 1679	No
chr1	148280655	148280785	131	6	0.243992	8.47273	0.000351099	0.024162	Hypermethylated	8	Yes	Yes	No	No	Promoter	105371226	0		LINC01731	long intergenic non-protein coding RNA 1731	No
chr2	44928728	44928859	132	18	0.28694	6.6623	0.00266835	0.0342661	Hypermethylated	9	Yes	No	No	No	Intron	107985879	10340	ENSG00000259439	LINC01833	long intergenic non-protein coding RNA 1833	No
chr3	194255552	194255664	113	6	0.188297	6.98972	0.00189593	0.0327116	Hypermethylated	6	No	No	No	Yes	Exon	101929337	7914	ENSG00000238097	LINC02037	long intergenic non-protein coding RNA 2037	No
chr16	54594749	54594940	192	12	0.162402	6.2575	0.00421319	0.0436902	Hypermethylated	5	No	No	No	Yes	Distal Intergenic	105371273	-35649		LINC02183	long intergenic non-protein coding RNA 2183	No
chr7	102426307	102426714	408	7	0.193975	7.00318	0.00189593	0.0327116	Hypermethylated	6	No	No	No	Yes	3' UTR	100630923	62410		LOC100630923	LOC100289561-PRKRIP1 readthrough	No
chr17	48747423	48747663	241	26	0.157016	6.77814	0.00231725	0.0342661	Hypermethylated	5	Yes	No	No	No	Distal Intergenic	105371811	14332		LOC105371811	uncharacterized LOC105371811	No
chr8	71557153	71559017	1865	54	0.18295	8.81914	0.000351099	0.024162	Hypermethylated	6	Yes	Yes	No	No	Intron	105375892	9750		LOC105375892	uncharacterized LOC105375892	No
chr16	22813582	22814023	442	37	0.150484	6.32548	0.00365143	0.0394876	Hypermethylated	5	Yes	No	No	No	Promoter	107984851	0		LOC107984851	collagen alpha-1(XVI) chain	No
chr3	147411910	147412229	320	18	0.169168	6.13617	0.00519626	0.0488642	Hypermethylated	5	No	Yes	No	No	Intron	440982	18488		LOC440982	uncharacterized LOC440982	No
chr12	6632417	6632528	112	5	0.231547	7.22826	0.00126396	0.0289944	Hypermethylated	7	No	No	No	Yes	Intron	57121	3431	ENSG00000184574	LPAR5	lysophosphatidic acid receptor 5	No
chr20	40688137	40688762	626	79	0.12067	6.32703	0.00365143	0.0394876	Hypermethylated	4	Yes	No	No	No	Promoter	9935	474	ENSG00000204103	MAFB	MAF bZIP transcription factor B	No
chr5	55220864	55221174	311	25	0.187763	7.6479	0.000912857	0.0289944	Hypermethylated	6	Yes	Yes	No	No	3' UTR	345643	6141	ENSG00000234602	MCIDAS	multiciliate differentiation and DNA synthesis associated cell cycle protein	No
chr5	55220521	55220770	250	25	0.191542	6.57369	0.00273857	0.0342661	Hypermethylated	6	Yes	No	No	No	3' UTR	345643	6545	ENSG00000234602	MCIDAS	multiciliate differentiation and DNA synthesis associated cell cycle protein	No
chr2	66439219	66440823	1605	54	0.229392	9.64035	0.000280879	0.024162	Hypermethylated	7	No	No	Yes	Yes	Promoter	100873998	0	ENSG00000230749	MEIS1-AS2	MEIS1 antisense RNA 2	No
chr14	73743442	73743596	155	5	0.186931	6.40972	0.00344077	0.0391679	Hypermethylated	6	No	No	No	Yes	Intron	91748	16707	ENSG00000156030	MIDEAS	mitotic deacetylase associated SANT domain protein	No
chr15	96341844	96343167	1324	31	0.14933	7.24734	0.00126396	0.0289944	Hypermethylated	5	No	Yes	No	No	Exon	100302258	8583	ENSG00000283888	MIR1469	microRNA 1469	No
chr1	63329975	63330393	419	34	0.172016	7.14997	0.00161506	0.0327116	Hypermethylated	5	Yes	No	No	No	Promoter	102464823	-2991	ENSG00000275836	MIR6068	microRNA 6068	No
chr15	89406544	89407280	737	22	0.191583	6.14677	0.00491539	0.0474006	Hypermethylated	6	Yes	No	No	No	Intron	254559	28423	ENSG00000255571	MIR9-3HG	MIR9-3 host gene	No
chr12	57236432	57236672	241	17	0.168687	6.25572	0.00421319	0.0436902	Hypermethylated	5	Yes	No	No	No	Promoter	56901	432	ENSG00000185633	NDUFA4L2	NDUFA4 mitochondrial complex associated like 2	No
chr5	93593850	93595160	1311	25	0.173741	6.71066	0.00259813	0.0342661	Hypermethylated	6	Yes	Yes	No	No	3' UTR	7025	10628	ENSG00000175745	NR2F1	nuclear receptor subfamily 2 group F member 1	No
chr5	93573452	93574182	731	17	0.155888	7.58486	0.000983077	0.0289944	Hypermethylated	5	No	Yes	No	No	Intron	441094	6597	ENSG00000237187	NR2F1-AS1	NR2F1 antisense RNA 1	No
chr6	5994676	5994768	93	8	0.158402	8.15013	0.000631978	0.0251793	Hypermethylated	5	Yes	No	No	No	Distal Intergenic	51299	8195	ENSG00000124785	NRN1	neuritin 1	No
chr6	5999032	5999774	743	21	0.202353	6.48008	0.00308967	0.0371251	Hypermethylated	6	Yes	Yes	No	No	Exon	51299	7151	ENSG00000124785	NRN1	neuritin 1	No
chr6	6002413	6002674	262	25	0.236919	6.21445	0.00456429	0.0449785	Hypermethylated	8	Yes	No	No	No	Exon	51299	4251	ENSG00000124785	NRN1	neuritin 1	No
chr2	63055742	63057029	1288	56	0.228219	8.79853	0.000351099	0.024162	Hypermethylated	7	Yes	Yes	No	No	3' UTR	5013	5685	ENSG00000115507	OTX1	orthodenticle homeobox 1	No
chr12	102958273	102958749	477	60	0.197556	7.06582	0.00168527	0.0327116	Hypermethylated	6	Yes	No	No	No	Promoter	5053	0	ENSG00000171759	PAH	phenylalanine hydroxylase	No
chr10	100744156	100744245	90	13	0.182481	7.74777	0.000842637	0.0283501	Hypermethylated	6	Yes	No	No	No	Intron	5076	8760	ENSG00000075891	PAX2	paired box 2	No
chr10	100735508	100735695	188	30	0.164408	6.9441	0.00189593	0.0327116	Hypermethylated	5	Yes	No	No	No	Promoter	5076	0	ENSG00000075891	PAX2	paired box 2	No
chr2	113276231	113276330	100	5	0.189521	7.46394	0.00112352	0.0289944	Hypermethylated	6	No	Yes	No	No	Exon	654433	40695	ENSG00000189223	PAX8-AS1	PAX8 antisense RNA 1	No
chr12	47216421	47216634	214	7	0.230403	8.23799	0.000491539	0.0251793	Hypermethylated	7	No	No	No	Yes	Promoter	100233209	0	ENSG00000247774	PCED1B-AS1	PCED1B antisense RNA 1	No
chr3	180036732	180037569	838	32	0.151116	6.1283	0.00519626	0.0488642	Hypermethylated	5	Yes	Yes	No	No	Promoter	51555	0	ENSG00000114757	PEX5L	peroxisomal biogenesis factor 5 like	No
chr4	110634220	110634371	152	15	0.168215	6.40351	0.00344077	0.0391679	Hypermethylated	5	Yes	Yes	No	No	Promoter	5308	2640	ENSG00000164093	PITX2	paired like homeodomain 2	No
chr16	31216602	31217019	418	40	0.21972	7.27822	0.00126396	0.0289944	Hypermethylated	7	Yes	Yes	No	No	Promoter	260434	116	ENSG00000169900	PYDC1	pyrin domain containing 1	No
chr4	3370148	3370255	108	7	0.208803	8.82994	0.000351099	0.024162	Hypermethylated	7	No	No	Yes	No	Promoter	6002	0	ENSG00000159788	RGS12	regulator of G protein signaling 12	No
chr16	88700636	88701410	775	24	0.20711	6.21488	0.00456429	0.0449785	Hypermethylated	7	No	Yes	Yes	No	5' UTR	115992	4852	ENSG00000158717	RNF166	ring finger protein 166	No
chr13	24745893	24746641	749	34	0.178367	6.92013	0.00196615	0.0327116	Hypermethylated	6	Yes	No	No	No	Promoter	56163	-1017	ENSG00000132972	RNF17	ring finger protein 17	No
chr1	44417603	44417898	296	26	0.205712	6.2205	0.00456429	0.0449785	Hypermethylated	7	Yes	No	No	No	Intron	55182	12409	ENSG00000187147	RNF220	ring finger protein 220	No
chr12	112575230	112575588	359	37	0.155387	6.87233	0.00203637	0.0331513	Hypermethylated	5	Yes	No	No	No	Promoter	22895	0	ENSG00000089169	RPH3A	rabphilin 3A	No
chr1	153616305	153616976	672	8	-0.123969	-7.69982	0.000842637	0.0283501	Hypomethylated	-4	No	No	No	Yes	Promoter	57402	0	ENSG00000189334	S100A14	S100 calcium binding protein A14	No
chr1	153545877	153545999	123	6	0.177728	6.79469	0.00217681	0.0336295	Hypermethylated	6	No	No	No	Yes	Intron	6275	4137	ENSG00000196154	S100A4	S100 calcium binding protein A4	No
chr19	3178423	3180835	2413	103	0.149013	8.69181	0.000351099	0.024162	Hypermethylated	5	Yes	Yes	No	No	Promoter	8698	0	ENSG00000125910	S1PR4	sphingosine-1-phosphate receptor 4	No
chr3	50275470	50276375	906	43	0.219549	7.65855	0.000842637	0.0283501	Hypermethylated	7	Yes	No	No	No	Exon	7869	7862	ENSG00000012171	SEMA3B	semaphorin 3B	No
chr17	77475110	77475318	209	10	0.134692	7.48038	0.00112352	0.0289944	Hypermethylated	4	No	No	No	Yes	Promoter	10801	0	ENSG00000184640	SEPTIN9	septin 9	No
chr1	66533026	66533928	903	40	0.240826	7.43397	0.00112352	0.0289944	Hypermethylated	8	Yes	Yes	No	No	Promoter	84251	0	ENSG00000118473	SGIP1	SH3GL interacting endocytic adaptor 1	No
chr9	127778573	127778957	385	8	0.153197	7.27687	0.00126396	0.0289944	Hypermethylated	5	No	No	No	Yes	Promoter	10044	0	ENSG00000095370	SH2D3C	SH2 domain containing 3C	No
chr6	100447213	100447820	608	22	0.216761	6.22861	0.00456429	0.0449785	Hypermethylated	7	Yes	Yes	No	No	Exon	6492	17101	ENSG00000112246	SIM1	SIM bHLH transcription factor 1	No
chr19	38878363	38878682	320	7	0.160289	7.17636	0.00154484	0.0327116	Hypermethylated	5	No	No	No	Yes	3' UTR	22933	21180	ENSG00000068903	SIRT2	sirtuin 2	No
chr2	45006539	45006711	173	8	0.197242	9.91047	0.000280879	0.024162	Hypermethylated	6	No	Yes	No	No	Promoter	10736	2741	ENSG00000170577	SIX2	SIX homeobox 2	No
chr2	45004196	45005039	844	19	0.225266	6.58307	0.00266835	0.0342661	Hypermethylated	7	Yes	No	No	No	Distal Intergenic	10736	4413	ENSG00000170577	SIX2	SIX homeobox 2	No
chr1	2300378	2301156	779	41	0.2138	7.97094	0.000631978	0.0251793	Hypermethylated	7	Yes	Yes	No	No	Intron	6497	72990	ENSG00000157933	SKI	SKI proto-oncogene	No
chr8	133060219	133060365	147	5	0.167749	6.60709	0.00266835	0.0342661	Hypermethylated	5	No	No	No	Yes	Promoter	6503	0	ENSG00000155926	SLA	Src like adaptor	No
chr16	89201224	89202694	1471	104	0.166031	7.23717	0.00126396	0.0289944	Hypermethylated	5	Yes	Yes	No	No	Promoter	146429	0	ENSG00000259803	SLC22A31	solute carrier family 22 member 31	No
chr5	135490035	135490578	544	49	0.177222	7.36711	0.00126396	0.0289944	Hypermethylated	6	Yes	No	No	No	Intron	153328	13122	ENSG00000145832	SLC25A48	solute carrier family 25 member 48	No
chr20	38723517	38724578	1062	37	0.190534	6.32975	0.00365143	0.0394876	Hypermethylated	6	Yes	No	No	No	Promoter	140679	0	ENSG00000101438	SLC32A1	solute carrier family 32 member 1	No
chr17	20073506	20073595	90	5	0.189665	7.72488	0.000842637	0.0283501	Hypermethylated	6	No	No	No	Yes	Promoter	92521	0	ENSG00000128487	SPECC1	sperm antigen with calponin homology and coiled-coil domains 1	No
chr1	153054988	153057518	2531	15	-0.152652	-11.1903	0.00014044	0.024162	Hypomethylated	-5	No	No	No	Yes	Promoter	6700	0	ENSG00000241794	SPRR2A	small proline rich protein 2A	No
chr2	54596509	54596630	122	5	0.188999	6.96115	0.00189593	0.0327116	Hypermethylated	6	No	No	No	Yes	Intron	6711	140192	ENSG00000115306	SPTBN1	spectrin beta, non-erythrocytic 1	No
chr19	4327022	4327469	448	34	0.206961	6.56742	0.00273857	0.0342661	Hypermethylated	7	Yes	Yes	No	No	Promoter	55620	0	ENSG00000178078	STAP2	signal transducing adaptor family member 2	No
chr8	98938688	98940450	1763	63	0.186713	9.91116	0.000280879	0.024162	Hypermethylated	6	Yes	Yes	No	No	Promoter	6788	2121	ENSG00000104375	STK3	serine/threonine kinase 3	No
chr1	47229347	47229752	406	17	0.19094	6.28426	0.00414297	0.0436902	Hypermethylated	6	No	Yes	No	No	Promoter	6886	0	ENSG00000162367	TAL1	TAL bHLH transcription factor 1, erythroid differentiation factor	No
chr6	133889836	133890078	243	27	0.171251	6.49311	0.00301945	0.0368665	Hypermethylated	5	Yes	No	No	No	Promoter	100507308	1858	ENSG00000227954	TARID	TCF21 antisense RNA inducing promoter demethylation	No
chr11	67403719	67404185	467	7	0.161566	7.17042	0.00154484	0.0327116	Hypermethylated	5	No	Yes	Yes	No	Promoter	374403	0	ENSG00000175463	TBC1D10C	TBC1 domain family member 10C	No
chr1	118989455	118990445	991	32	0.259915	9.31431	0.000280879	0.024162	Hypermethylated	8	Yes	Yes	No	No	Promoter	6913	0	ENSG00000092607	TBX15	T-box transcription factor 15	No
chr17	61404465	61404985	521	43	0.233646	6.58423	0.00266835	0.0342661	Hypermethylated	7	Yes	No	No	No	3' UTR	103689912	6570	ENSG00000267280	TBX2-AS1	TBX2 antisense RNA 1	No
chr12	114665444	114666232	789	33	0.181993	6.55048	0.00273857	0.0342661	Hypermethylated	6	Yes	Yes	No	No	Distal Intergenic	6926	13701	ENSG00000135111	TBX3	T-box transcription factor 3	No
chr12	114686261	114687140	880	24	0.191015	8.24161	0.000491539	0.0251793	Hypermethylated	6	Yes	Yes	No	No	Promoter	6926	-2086	ENSG00000135111	TBX3	T-box transcription factor 3	No
chr8	66961131	66961931	801	52	0.190618	6.62865	0.00266835	0.0342661	Hypermethylated	6	Yes	Yes	No	No	Promoter	100129654	660	ENSG00000261787	TCF24	transcription factor 24	No
chr6	10421138	10422213	1076	52	0.179155	7.74977	0.000842637	0.0283501	Hypermethylated	6	Yes	Yes	No	No	Promoter	7020	-1479	ENSG00000137203	TFAP2A	transcription factor AP-2 alpha	No
chr6	10380863	10381043	181	7	0.208098	10.523	0.00014044	0.024162	Hypermethylated	7	No	Yes	No	No	Distal Intergenic	109729173	-23459	ENSG00000285278	TFAP2A-AS2	TFAP2A antisense RNA 2	No
chr10	101139420	101140607	1188	72	0.187263	9.10205	0.000280879	0.024162	Hypermethylated	6	Yes	Yes	No	No	Downstream	3195	5106	ENSG00000107807	TLX1	T cell leukemia homeobox 1	No
chr17	78130504	78131233	730	11	0.200752	10.1362	0.000210659	0.024162	Hypermethylated	6	No	Yes	No	No	Promoter	11322	0	ENSG00000141524	TMC6	transmembrane channel like 6	No
chr6	41159614	41161338	1725	26	-0.116208	-6.99369	0.00189593	0.0327116	Hypomethylated	-4	No	No	No	Yes	Promoter	54209	1765	ENSG00000095970	TREM2	triggering receptor expressed on myeloid cells 2	No
chr3	129974380	129975528	1149	54	0.256992	7.96588	0.000631978	0.0251793	Hypermethylated	8	Yes	No	No	No	Promoter	7200	0	ENSG00000170893	TRH	thyrotropin releasing hormone	No
chr6	149964483	149965377	895	71	0.203261	6.75333	0.00238747	0.0342661	Hypermethylated	6	Yes	No	No	No	Promoter	80329	540	ENSG00000111981	ULBP1	UL16 binding protein 1	No
chr7	159143935	159144533	599	55	0.215323	6.60664	0.00266835	0.0342661	Hypermethylated	7	Yes	No	No	No	Promoter	7434	334	ENSG00000106018	VIPR2	vasoactive intestinal peptide receptor 2	No
chr5	77628062	77628296	235	20	0.183045	6.35314	0.00358121	0.0394876	Hypermethylated	6	Yes	No	No	No	Distal Intergenic	55255	-7451	ENSG00000164253	WDR41	WD repeat domain 41	No
chr2	174634365	174634648	284	7	0.207974	7.02222	0.00182571	0.0327116	Hypermethylated	7	No	No	No	Yes	Promoter	7456	0	ENSG00000115935	WIPF1	WAS/WASL interacting protein family member 1	No
chr16	73062942	73063214	273	30	0.199157	6.73728	0.00245769	0.0342661	Hypermethylated	6	Yes	Yes	No	No	Intron	463	828657	ENSG00000140836	ZFHX3	zinc finger homeobox 3	No
chr13	99989487	99989932	446	29	0.164922	7.03878	0.00182571	0.0327116	Hypermethylated	5	Yes	No	No	No	Downstream	7546	4698	ENSG00000043355	ZIC2	Zic family member 2	No
